# Supplementary material for: Molecular Diversity of Mycobacterium avium subsp. paratuberculosis in Four Dairy Goat Herds from Thuringia (Germany)
Source: Animals (Basel). 2023 Nov 16;13(22):3542. doi: 10.3390/ani13223542 (PMC10668697; doi:10.3390/ani13223542)
Supplement: Supplementary file 1 [file animals-13-03542-s001.zip]

Archive with 1 entries (1 files):
- animals-2674041-supplementary.pdf
